# Supplementary material for: Evolutionary genetic algorithm identifies IL2RB as a potential predictive biomarker for immune-checkpoint therapy in colorectal cancer
Source: NAR Genom Bioinform. 2021 Apr 20;3(2):lqab016. doi: 10.1093/nargab/lqab016 (PMC8057496; doi:10.1093/nargab/lqab016)
Supplement: lqab016_Supplemental_Files [file lqab016_supplemental_files.zip]

Archive with 2 entries (2 files):
- Supplementary_data.xlsx
- Supplementary_Tables_&_Figures_revised.pptx
