# Supplementary material for: Evolutionary genetic algorithm identifies IL2RB as a potential predictive biomarker for immune-checkpoint therapy in colorectal cancer
Source: NAR Genom Bioinform. 2021 Apr 20;3(2):lqab016. doi: 10.1093/nargab/lqab016 (PMC8057496; doi:10.1093/nargab/lqab016)
Supplement: lqab016_Supplemental_Files [file lqab016_supplemental_files.zip › Supplementary_data.xlsx]

## Sheet: BTLA_microarray
Source Measure	Source Pipeine	Target Measure	Target Pipeline	RSquared	Line Intercept	Line Slope
GPR18	medianexp	BTLA	medianexp	0.666344	-0.0120731	0.632518
P2RY10	medianexp	BTLA	medianexp	0.619613	0.930538	0.804755
SIRPG	medianexp	BTLA	medianexp	0.598841	-0.0545189	0.979054
TFEC	medianexp	BTLA	medianexp	0.597847	0.232846	0.664043
CXorf9	medianexp	BTLA	medianexp	0.596034	0.980781	0.836693
TRAF3IP3	medianexp	BTLA	medianexp	0.593454	1.33053	1.04425
C20orf174	medianexp	BTLA	medianexp	0.581459	0.470481	1.27963
SLAMF7	medianexp	BTLA	medianexp	0.580837	-0.0646002	0.536485
VSTM3	medianexp	BTLA	medianexp	0.579815	-0.141922	0.520654
CD2	medianexp	BTLA	medianexp	0.570124	-0.665797	0.576379
PYHIN1	medianexp	BTLA	medianexp	0.569761	0.309476	0.951977
CXCL13	medianexp	BTLA	medianexp	0.569758	0.242471	0.332327
ICOS	medianexp	BTLA	medianexp	0.569555	0.243875	0.765025
CD38	medianexp	BTLA	medianexp	0.561751	1.88268	0.500896
GPR171	medianexp	BTLA	medianexp	0.55865	-0.141276	0.554732
CD79B	medianexp	BTLA	medianexp	0.553987	0.500367	0.742844
FASLG	medianexp	BTLA	medianexp	0.546982	0.105401	0.556424
SLAMF1	medianexp	BTLA	medianexp	0.546823	0.492796	1.16357
GZMK	medianexp	BTLA	medianexp	0.537171	-0.157391	0.494758
IL2RB	medianexp	BTLA	medianexp	0.534779	0.268595	0.869444
IL2RA	medianexp	BTLA	medianexp	0.532805	-0.435387	0.637229
HLA-DOA	medianexp	BTLA	medianexp	0.530397	-0.197652	0.800683
NKG7	medianexp	BTLA	medianexp	0.528901	0.158037	0.695944
TBC1D10C	medianexp	BTLA	medianexp	0.496725	1.78594	0.670884
CLIP4	medianexp	BTLA	medianexp	0.244398	2.17753	0.42763
GPR128	medianexp	BTLA	medianexp	0.177716	0.622917	0.18905
WNK3	medianexp	BTLA	medianexp	0.143365	0.203	-0.636081
ABL2	medianexp	BTLA	medianexp	0.124815	4.09596	-2.00404
KIAA1147	medianexp	BTLA	medianexp	0.123613	1.8818	-0.520039
BTC	medianexp	BTLA	medianexp	0.122947	0.369288	0.407681
CEACAM5	medianexp	BTLA	medianexp	0.106893	4.46576	-1.33848
OR10S1	medianexp	BTLA	medianexp	0.0580943	1.22583	0.536159
COLQ	medianexp	BTLA	medianexp	0.030624	3.29378	-1.43465
SLIC1	medianexp	BTLA	medianexp	0.153931	0.976054	0.748862
LOC130576	medianexp	BTLA	medianexp	0.0117893	1.42158	0.0731167
GTPBP10	medianexp	BTLA	medianexp	NaN	NaN	NaN

## Sheet: CD274_microarray
Source Measure	Source Pipeine	Target Measure	Target Pipeline	RSquared	Line Intercept	Line Slope
GBP1	medianexp	CD274	medianexp	0.770767	-0.670489	0.793233
KLRD1	medianexp	CD274	medianexp	0.666055	0.00489237	0.609251
IFNG	medianexp	CD274	medianexp	0.665681	0.0404062	0.480281
TNFSF13B	medianexp	CD274	medianexp	0.620691	-0.333015	0.754113
CIITA	medianexp	CD274	medianexp	0.611043	-0.414024	0.821477
GBP4	medianexp	CD274	medianexp	0.608359	-0.709749	0.601921
ECGF1	medianexp	CD274	medianexp	0.607954	-0.3605	1.04231
STX11	medianexp	CD274	medianexp	0.604179	0.340019	0.84381
GBP5	medianexp	CD274	medianexp	0.5919	-1.38416	0.618475
SOD2	medianexp	CD274	medianexp	0.588029	0.560074	0.969767
CRTAM	medianexp	CD274	medianexp	0.586911	0.0211583	0.70973
ICAM1	medianexp	CD274	medianexp	0.583975	1.96695	0.93096
PARP9	medianexp	CD274	medianexp	0.578011	-1.06771	1.05053
LCP2	medianexp	CD274	medianexp	0.576096	0.664852	0.864379
SUCNR1	medianexp	CD274	medianexp	0.570491	0.127511	0.757347
BIRC3	medianexp	CD274	medianexp	0.567741	0.866071	0.733853
TBX21	medianexp	CD274	medianexp	0.567396	-3.17059	2.39245
PRF1	medianexp	CD274	medianexp	0.56655	0.151762	0.788021
CXCL13	medianexp	CD274	medianexp	0.56438	-0.0771527	0.392725
IL2RA	medianexp	CD274	medianexp	0.561197	-0.945665	0.776519
GPR84	medianexp	CD274	medianexp	0.561027	-0.0374067	0.686251
FPRL1	medianexp	CD274	medianexp	0.559238	0.297194	0.469
IL2RB	medianexp	CD274	medianexp	0.558525	-0.0819966	1.05501
KLHDC7B	medianexp	CD274	medianexp	0.517838	0.626386	0.762099
CSF3R	medianexp	CD274	medianexp	0.442043	0.611492	1.01735
LYN	medianexp	CD274	medianexp	0.276726	0.170461	1.22225
FBXL5	medianexp	CD274	medianexp	0.184036	0.560304	0.881988
TP53AP1	medianexp	CD274	medianexp	0.173704	1.62471	-0.493777
HSD11B1L	medianexp	CD274	medianexp	0.16844	4.84447	-2.20702
ANXA1	medianexp	CD274	medianexp	0.140077	1.63732	0.409936
ARMET	medianexp	CD274	medianexp	0.138842	0.993269	0.744918
PRMT5	medianexp	CD274	medianexp	0.132656	1.90872	0.722781
CXorf6	medianexp	CD274	medianexp	0.078103	1.97002	0.294426
C21orf86	medianexp	CD274	medianexp	0.0379446	1.83135	0.753283
SGCG	medianexp	CD274	medianexp	0.0461997	0.303328	-0.314354
39508	medianexp	CD274	medianexp	NaN	NaN	NaN

## Sheet: CTLA4_microarray
Source Measure	Source Pipeine	Target Measure	Target Pipeline	RSquared	Line Intercept	Line Slope
ZBTB32	medianexp	CTLA4	medianexp	0.520401	-0.363657	0.645457
CMKLR1	medianexp	CTLA4	medianexp	0.495786	-0.159324	0.540241
ICOS	medianexp	CTLA4	medianexp	0.490665	-0.179144	0.533189
ECGF1	medianexp	CTLA4	medianexp	0.490112	-0.311104	0.591844
IL2RA	medianexp	CTLA4	medianexp	0.487963	-0.6922	0.457917
LAG3	medianexp	CTLA4	medianexp	0.48039	0.245081	0.420155
GNGT2	medianexp	CTLA4	medianexp	0.476371	-0.031873	0.700386
CD7	medianexp	CTLA4	medianexp	0.472978	0.680827	0.70908
IL18BP	medianexp	CTLA4	medianexp	0.469058	-0.270346	0.860553
SLA	medianexp	CTLA4	medianexp	0.469049	-0.147152	0.622665
IL21R	medianexp	CTLA4	medianexp	0.458025	0.74417	0.651032
PTPRC	medianexp	CTLA4	medianexp	0.45713	-2.83224	1.80566
TNFSF13B	medianexp	CTLA4	medianexp	0.455458	-0.253274	0.408528
CD274	medianexp	CTLA4	medianexp	0.446171	-1.9312	1.50346
ARHGAP9	medianexp	CTLA4	medianexp	0.444399	0.142712	0.510134
CD80	medianexp	CTLA4	medianexp	0.440028	0.0289848	0.645064
GBP1	medianexp	CTLA4	medianexp	0.438924	-0.309934	0.378558
DOCK2	medianexp	CTLA4	medianexp	0.438565	1.60843	0.727502
STX11	medianexp	CTLA4	medianexp	0.438545	0.11411	0.45464
GPR171	medianexp	CTLA4	medianexp	0.433823	-0.393408	0.367071
CXCL13	medianexp	CTLA4	medianexp	0.432009	-0.130424	0.217294
KLHDC7B	medianexp	CTLA4	medianexp	0.429946	0.243716	0.439157
NLRC3	medianexp	CTLA4	medianexp	0.427595	0.512913	0.838974
LILRA3	medianexp	CTLA4	medianexp	0.339443	-1.51589	1.13324
CLEC1A	medianexp	CTLA4	medianexp	0.333435	-0.0458145	0.678932
SPOCK2	medianexp	CTLA4	medianexp	0.287858	0.503943	0.553968
P2RY6	medianexp	CTLA4	medianexp	0.24899	0.72418	0.50912
CD180	medianexp	CTLA4	medianexp	0.12872	0.702457	0.384244
SERINC5	medianexp	CTLA4	medianexp	0.111884	1.09498	-0.346651
WNT4	medianexp	CTLA4	medianexp	0.0798019	1.06256	-0.184243
FCMD	medianexp	CTLA4	medianexp	0.0764284	2.635	-1.17628
LRRIQ2	medianexp	CTLA4	medianexp	0.0712863	0.846742	0.357506
NASP	medianexp	CTLA4	medianexp	0.063116	1.1286	0.317451
RSRC1	medianexp	CTLA4	medianexp	0.0330867	0.753601	0.29986
FABP7	medianexp	CTLA4	medianexp	0.0026718	0.471111	-0.0341274
APOC2	medianexp	CTLA4	medianexp	NaN	NaN	NaN

## Sheet: HAVCR2_microarray
Source Measure	Source Pipeine	Target Measure	Target Pipeline	RSquared	Line Intercept	Line Slope
LAPTM5	medianexp	HAVCR2	medianexp	0.862023	-0.581402	0.907875
LAIR1	medianexp	HAVCR2	medianexp	0.815418	-0.533569	0.898381
SIGLEC9	medianexp	HAVCR2	medianexp	0.808625	-0.727396	1.22847
CYBB	medianexp	HAVCR2	medianexp	0.805639	-0.569962	0.766328
TNFSF13B	medianexp	HAVCR2	medianexp	0.796463	-1.63319	0.736367
SIGLEC7	medianexp	HAVCR2	medianexp	0.777279	-6.51623	3.95433
SLC1A3	medianexp	HAVCR2	medianexp	0.758908	0.617288	0.799325
FAM20A	medianexp	HAVCR2	medianexp	0.757817	0.132232	0.913778
C1orf162	medianexp	HAVCR2	medianexp	0.753253	-2.06811	0.861396
NCF2	medianexp	HAVCR2	medianexp	0.746053	-1.90377	0.664293
CD53	medianexp	HAVCR2	medianexp	0.737158	-0.107784	0.722201
FCGR1A	medianexp	HAVCR2	medianexp	0.736619	-2.24978	0.765969
MSR1	medianexp	HAVCR2	medianexp	0.731255	-1.6408	0.665966
FPRL2	medianexp	HAVCR2	medianexp	0.72013	-2.32004	0.767398
MAFB	medianexp	HAVCR2	medianexp	0.716533	-0.415212	0.768929
TRPV2	medianexp	HAVCR2	medianexp	0.715051	1.5252	1.11959
SUCNR1	medianexp	HAVCR2	medianexp	0.714483	-1.16985	0.730598
MS4A4A	medianexp	HAVCR2	medianexp	0.707732	0.534849	0.654547
APOE	medianexp	HAVCR2	medianexp	0.70718	0.697743	0.871275
SRGN	medianexp	HAVCR2	medianexp	0.702501	-0.836265	0.703659
CTSL1	medianexp	HAVCR2	medianexp	0.700311	0.965712	0.920808
LRRC25	medianexp	HAVCR2	medianexp	0.699622	-1.81672	0.784807
PSCD4	medianexp	HAVCR2	medianexp	0.684468	-0.715754	1.06907
HCST	medianexp	HAVCR2	medianexp	0.666599	-1.7693	1.00973
KMO	medianexp	HAVCR2	medianexp	0.578136	-0.482601	1.51811
VAMP5	medianexp	HAVCR2	medianexp	0.528466	-0.161668	0.788437
MARCO	medianexp	HAVCR2	medianexp	0.480789	-2.91023	1.50486
GNG2	medianexp	HAVCR2	medianexp	0.406076	1.20598	1.35443
C10orf10	medianexp	HAVCR2	medianexp	0.384582	-0.282388	0.630418
FYN	medianexp	HAVCR2	medianexp	0.229795	0.625128	0.548156
LY6H	medianexp	HAVCR2	medianexp	0.215017	-0.152146	0.619271
LOC401152	medianexp	HAVCR2	medianexp	0.190498	0.264432	0.634533
C6orf114	medianexp	HAVCR2	medianexp	0.133992	0.211326	0.448981
TPH2	medianexp	HAVCR2	medianexp	0.00455073	-0.0531329	0.175929
SLC35D1	medianexp	HAVCR2	medianexp	9.37e-05	-0.068668	0.0122473
ROM1	medianexp	HAVCR2	medianexp	NaN	NaN	NaN

## Sheet: ICOS_microarray
Source Measure	Source Pipeine	Target Measure	Target Pipeline	RSquared	Line Intercept	Line Slope
VSTM3	medianexp	ICOS	medianexp	0.732467	-2.64256	2.13901
CD2	medianexp	ICOS	medianexp	0.703433	-0.753346	0.631578
CXCL13	medianexp	ICOS	medianexp	0.69342	0.250528	0.361669
IL2RB	medianexp	ICOS	medianexp	0.683795	0.2483	0.969862
IL2RA	medianexp	ICOS	medianexp	0.67427	-0.328529	1.84181
GBP5	medianexp	ICOS	medianexp	0.653984	-2.85276	2.12111
SLAMF1	medianexp	ICOS	medianexp	0.649323	-0.107012	0.664748
SIRPG	medianexp	ICOS	medianexp	0.646399	0.0192232	1.00344
CD247	medianexp	ICOS	medianexp	0.635436	-3.41025	2.67538
GPR171	medianexp	ICOS	medianexp	0.626436	-0.0999916	0.579487
NKG7	medianexp	ICOS	medianexp	0.617389	1.07282	1.02423
GNGT2	medianexp	ICOS	medianexp	0.609044	0.531848	1.0404
GZMK	medianexp	ICOS	medianexp	0.608622	-0.125249	0.519521
SLAMF7	medianexp	ICOS	medianexp	0.608264	0.0313795	0.541587
TBX21	medianexp	ICOS	medianexp	0.607353	-0.0173944	0.555454
SH2D1A	medianexp	ICOS	medianexp	0.606961	3.11746	0.64507
P2RY10	medianexp	ICOS	medianexp	0.606247	1.05166	0.785273
CXorf9	medianexp	ICOS	medianexp	0.604481	1.09336	0.831217
PYHIN1	medianexp	ICOS	medianexp	0.602506	-3.24567	3.05719
CCR5	medianexp	ICOS	medianexp	0.601673	-0.601378	0.719373
CCL5	medianexp	ICOS	medianexp	0.600527	-0.0366806	0.648138
GBP1	medianexp	ICOS	medianexp	0.595258	0.0773005	0.579164
LAG3	medianexp	ICOS	medianexp	0.59432	0.95242	0.613952
SAMSN1	medianexp	ICOS	medianexp	0.569939	2.80195	0.64916
C20orf174	medianexp	ICOS	medianexp	0.557437	0.611899	1.23599
RCSD1	medianexp	ICOS	medianexp	0.422804	2.83555	0.83057
CD209	medianexp	ICOS	medianexp	0.366712	-2.70446	2.99898
BATF	medianexp	ICOS	medianexp	0.248434	1.42723	0.315655
SAMD8	medianexp	ICOS	medianexp	0.242144	1.38169	0.723456
KIR2DS4	medianexp	ICOS	medianexp	0.241421	0.818962	1.06909
OR6X1	medianexp	ICOS	medianexp	0.18708	1.15957	0.449181
PTPN7	medianexp	ICOS	medianexp	0.184974	1.69452	0.434414
TRAFD1	medianexp	ICOS	medianexp	0.156182	-1.56971	2.23931
HMG20A	medianexp	ICOS	medianexp	0.000272179	1.4886	-0.0392579
MGC26597	medianexp	ICOS	medianexp	NaN	NaN	NaN
CLGN	medianexp	ICOS	medianexp	NaN	NaN	NaN

## Sheet: IDO1_microarray
Source Measure	Source Pipeine	Target Measure	Target Pipeline	RSquared	Line Intercept	Line Slope
GBP4	medianexp	INDO	medianexp	0.731923	-2.77383	1.12765
STAT1	medianexp	INDO	medianexp	0.69489	-1.14324	1.7821
IFNG	medianexp	INDO	medianexp	0.685574	-1.19402	0.832475
LAG3	medianexp	INDO	medianexp	0.648933	-7.36993	4.70347
UBE2L6	medianexp	INDO	medianexp	0.648221	-0.191034	1.54602
FAM26F	medianexp	INDO	medianexp	0.633736	1.21533	1.04129
IRF1	medianexp	INDO	medianexp	0.63367	-1.27995	1.65804
WARS	medianexp	INDO	medianexp	0.632222	1.79986	1.63548
GBP1	medianexp	INDO	medianexp	0.625912	-0.968172	2.45361
GBP5	medianexp	INDO	medianexp	0.620352	-7.76185	4.24688
CXCL9	medianexp	INDO	medianexp	0.616764	-4.027	0.865395
ECGF1	medianexp	INDO	medianexp	0.603887	-1.8378	1.77428
CIITA	medianexp	INDO	medianexp	0.595118	-1.90056	1.38466
CCL5	medianexp	INDO	medianexp	0.589727	-2.17745	1.32038
PDCD1	medianexp	INDO	medianexp	0.588961	0.831855	1.59395
CD274	medianexp	INDO	medianexp	0.586728	-0.717667	1.30828
TNFSF13B	medianexp	INDO	medianexp	0.582199	-8.10277	4.70856
NKG7	medianexp	INDO	medianexp	0.580427	-1.66497	1.47852
IL2RB	medianexp	INDO	medianexp	0.578469	-8.98909	5.97279
TBX21	medianexp	INDO	medianexp	0.576047	-6.70459	4.11729
LAP3	medianexp	INDO	medianexp	0.575267	-0.0646722	2.04789
JAK2	medianexp	INDO	medianexp	0.567474	0.789219	1.70792
AIM2	medianexp	INDO	medianexp	0.564684	-0.289936	0.753768
SIRPG	medianexp	INDO	medianexp	0.503554	-1.73252	1.8207
SLC15A3	medianexp	INDO	medianexp	0.350672	-0.945912	1.34203
TNF	medianexp	INDO	medianexp	0.254666	-0.988032	1.25425
USP7	medianexp	INDO	medianexp	0.217016	1.54363	-1.41594
RAB27B	medianexp	INDO	medianexp	0.197572	0.894826	0.543395
KIAA1166	medianexp	INDO	medianexp	0.148782	0.881819	-1.33066
MFSD7	medianexp	INDO	medianexp	0.121715	-0.841579	0.752351
SAP30	medianexp	INDO	medianexp	0.10384	1.75114	1.32788
PLVAP	medianexp	INDO	medianexp	0.1021	-1.31689	2.28233
PPP1R8	medianexp	INDO	medianexp	0.0355816	1.07639	0.818787
HPRT1	medianexp	INDO	medianexp	0.0206993	1.06207	0.516216
KBTBD11	medianexp	INDO	medianexp	0.0506045	1.59419	-0.426568
SPN	medianexp	INDO	medianexp	NaN	NaN	NaN

## Sheet: LAG3_microarray
Source Measure	Source Pipeine	Target Measure	Target Pipeline	RSquared	Line Intercept	Line Slope
JAKMIP1	medianexp	LAG3	medianexp	0.753815	3.22122	0.900475
IL2RB	medianexp	LAG3	medianexp	0.753743	-0.756569	1.2786
CCL5	medianexp	LAG3	medianexp	0.721369	-1.22154	0.891981
CD96	medianexp	LAG3	medianexp	0.715242	2.2986	1.24188
NKG7	medianexp	LAG3	medianexp	0.713799	-0.880089	1.00148
PDCD1	medianexp	LAG3	medianexp	0.704379	0.812392	1.06473
SIRPG	medianexp	LAG3	medianexp	0.698827	-1.03965	1.3101
GBP4	medianexp	LAG3	medianexp	0.671657	-1.2864	0.659811
ARHGAP30	medianexp	LAG3	medianexp	0.670974	1.31041	1.17658
STAT4	medianexp	LAG3	medianexp	0.664982	-0.385897	1.2912
ECGF1	medianexp	LAG3	medianexp	0.662371	-0.891643	1.135
IL18BP	medianexp	LAG3	medianexp	0.661941	-0.850962	1.6864
ARHGAP9	medianexp	LAG3	medianexp	0.66153	-0.0669928	1.02674
NLRC3	medianexp	LAG3	medianexp	0.658453	0.6743	1.71744
CXCL13	medianexp	LAG3	medianexp	0.657747	-0.633929	0.442301
CD247	medianexp	LAG3	medianexp	0.655667	-5.36923	3.41246
FASLG	medianexp	LAG3	medianexp	0.653402	-3.72237	2.65324
GPR171	medianexp	LAG3	medianexp	0.645166	-3.85508	2.61201
CXorf9	medianexp	LAG3	medianexp	0.643301	0.366971	1.07673
CIITA	medianexp	LAG3	medianexp	0.642399	-0.917199	0.878715
DOK2	medianexp	LAG3	medianexp	0.640622	-0.611094	0.982731
TRAF3IP3	medianexp	LAG3	medianexp	0.630549	0.817717	1.33333
CRTAM	medianexp	LAG3	medianexp	0.62644	-0.461971	0.76495
VSTM3	medianexp	LAG3	medianexp	0.623897	-1.07482	0.669005
PSCD4	medianexp	LAG3	medianexp	0.56397	0.172401	1.17444
EDG6	medianexp	LAG3	medianexp	0.414675	-0.685245	0.795938
MNDA	medianexp	LAG3	medianexp	0.349481	-0.674521	0.500799
EHD1	medianexp	LAG3	medianexp	0.159476	0.501229	0.864601
HS3ST2	medianexp	LAG3	medianexp	0.131851	0.596024	0.296673
BRSK2	medianexp	LAG3	medianexp	0.102556	2.96413	-1.37101
SPRYD3	medianexp	LAG3	medianexp	0.0882895	0.467268	1.13142
F10	medianexp	LAG3	medianexp	0.083856	2.68346	-0.991308
NEDD4	medianexp	LAG3	medianexp	0.081543	3.31501	-1.44477
CACNA1E	medianexp	LAG3	medianexp	NaN	NaN	NaN
CHD3	medianexp	LAG3	medianexp	0.031102	1.35737	0.337469
SNX5	medianexp	LAG3	medianexp	NaN	NaN	NaN

## Sheet: PDCD1_microarray
Source Measure	Source Pipeine	Target Measure	Target Pipeline	RSquared	Line Intercept	Line Slope
CD96	medianexp	PDCD1	medianexp	0.7071	-4.9248	3.12911
IL2RB	medianexp	PDCD1	medianexp	0.695423	-1.17183	0.968081
JAKMIP1	medianexp	PDCD1	medianexp	0.693107	1.8369	0.680619
NKG7	medianexp	PDCD1	medianexp	0.677061	-1.28416	0.768836
SIRPG	medianexp	PDCD1	medianexp	0.662752	-1.40653	1.00568
CD2	medianexp	PDCD1	medianexp	0.660681	-2.08371	0.605832
CD7	medianexp	PDCD1	medianexp	0.658524	0.170896	1.08796
FASLG	medianexp	PDCD1	medianexp	0.652908	-1.29332	0.593578
IL18BP	medianexp	PDCD1	medianexp	0.643876	-1.27883	1.31104
CCL5	medianexp	PDCD1	medianexp	0.637459	-1.4896	0.660948
CXCL13	medianexp	PDCD1	medianexp	0.633246	-1.10398	0.342089
GBP1	medianexp	PDCD1	medianexp	0.627611	-1.36846	0.588619
TBC1D10C	medianexp	PDCD1	medianexp	0.616925	0.507778	0.730026
IL21R	medianexp	PDCD1	medianexp	0.611704	0.264272	0.978318
IFNG	medianexp	PDCD1	medianexp	0.61162	-0.898447	0.378576
SLA	medianexp	PDCD1	medianexp	0.609541	-1.05942	0.922993
SH2D1A	medianexp	PDCD1	medianexp	0.602559	1.67275	0.636161
CRTAM	medianexp	PDCD1	medianexp	0.595389	-0.964214	0.587838
PVRIG	medianexp	PDCD1	medianexp	0.589922	1.97235	1.25368
INDO	medianexp	PDCD1	medianexp	0.588961	-0.273249	0.369497
STAT4	medianexp	PDCD1	medianexp	0.588025	-0.870719	0.957089
TNFSF13B	medianexp	PDCD1	medianexp	0.582294	-1.20616	0.600649
CD3D	medianexp	PDCD1	medianexp	0.577215	2.10735	0.8103
HCST	medianexp	PDCD1	medianexp	0.536112	-1.38556	0.863848
FPR1	medianexp	PDCD1	medianexp	0.26134	-1.25699	0.39908
POLR3E	medianexp	PDCD1	medianexp	0.228276	-0.529834	-0.527606
PLAUR	medianexp	PDCD1	medianexp	0.148573	-0.046855	0.501919
FBXL18	medianexp	PDCD1	medianexp	0.115951	-0.4909	-0.61849
PROP1	medianexp	PDCD1	medianexp	0.110111	-0.503266	0.828002
PLA2G4F	medianexp	PDCD1	medianexp	0.0970701	0.508104	-0.397953
ELL	medianexp	PDCD1	medianexp	0.0888235	0.0435378	0.908796
ARHGDIA	medianexp	PDCD1	medianexp	0.0887348	-0.328027	0.691209
TSPAN13	medianexp	PDCD1	medianexp	0.0610819	-0.265307	0.263984
TTC21A	medianexp	PDCD1	medianexp	0.00340716	0.0552992	-0.0886189
ZNF230	medianexp	PDCD1	medianexp	0.0157331	-1.13255	0.752314
SIX3	medianexp	PDCD1	medianexp	NaN	NaN	NaN

## Sheet: VSTM3_microarray
Source Measure	Source Pipeine	Target Measure	Target Pipeline	RSquared	Line Intercept	Line Slope
CCR5	medianexp	VSTM3	medianexp	0.810018	-0.671071	1.23744
NKG7	medianexp	VSTM3	medianexp	0.808111	0.715824	1.25811
CXCL13	medianexp	VSTM3	medianexp	0.794955	0.961008	0.574099
FASLG	medianexp	VSTM3	medianexp	0.783568	-3.02437	3.43045
SIRPG	medianexp	VSTM3	medianexp	0.779278	0.533756	1.6334
GPR171	medianexp	VSTM3	medianexp	0.77331	0.308569	0.954521
GZMK	medianexp	VSTM3	medianexp	0.772375	0.229587	0.867653
CD2	medianexp	VSTM3	medianexp	0.75276	-0.511129	0.968606
ICOS	medianexp	VSTM3	medianexp	0.749019	1.02143	1.28307
HLA-DOA	medianexp	VSTM3	medianexp	0.747511	1.44698	2.47145
GIMAP4	medianexp	VSTM3	medianexp	0.741734	-1.72485	1.21441
TBX21	medianexp	VSTM3	medianexp	0.734611	0.47008	0.905648
IL2RB	medianexp	VSTM3	medianexp	0.731423	1.02545	1.48708
DOK2	medianexp	VSTM3	medianexp	0.727406	1.05095	1.23637
GZMH	medianexp	VSTM3	medianexp	0.715134	1.02266	1.9991
GBP5	medianexp	VSTM3	medianexp	0.714131	-0.658903	0.836758
MPEG1	medianexp	VSTM3	medianexp	0.706238	-0.602109	1.30551
IL2RA	medianexp	VSTM3	medianexp	0.704371	0.174072	2.79082
IL18BP	medianexp	VSTM3	medianexp	0.703349	0.821103	2.05241
SLAMF1	medianexp	VSTM3	medianexp	0.702615	0.466339	1.02515
TNFRSF4	medianexp	VSTM3	medianexp	0.689804	-0.219555	1.21324
CD300LF	medianexp	VSTM3	medianexp	0.681875	0.475215	1.17835
PYHIN1	medianexp	VSTM3	medianexp	0.677352	1.2211	1.51804
HCK	medianexp	VSTM3	medianexp	0.586485	-0.352629	1.03365
SUCNR1	medianexp	VSTM3	medianexp	0.561785	1.53759	0.925697
KIR3DL1	medianexp	VSTM3	medianexp	0.365678	-4.0176	5.03055
PI4K2A	medianexp	VSTM3	medianexp	0.15958	3.66522	1.66127
TRAF3	medianexp	VSTM3	medianexp	0.149822	2.71128	0.891612
F7	medianexp	VSTM3	medianexp	0.149367	2.60031	-0.628697
LOC51233	medianexp	VSTM3	medianexp	0.144382	2.35128	1.54155
CREBL2	medianexp	VSTM3	medianexp	0.139048	2.19404	1.1694
CAPZB	medianexp	VSTM3	medianexp	0.134416	3.17304	1.1418
TUBB6	medianexp	VSTM3	medianexp	0.13288	-1.00053	2.70613
TTLL6	medianexp	VSTM3	medianexp	0.0374147	0.64223	1.63942
DEAF1	medianexp	VSTM3	medianexp	NaN	NaN	NaN
CMTM4	medianexp	VSTM3	medianexp	NaN	NaN	NaN

## Sheet: BTLA_RNA_seq
Source Measure	Source Pipeine	Target Measure	Target Pipeline	RSquared	Line Intercept	Line Slope
BTLA|151888	uncv2.mRNAseq_RSEM_normalized_log2	IKZF1|10320	uncv2.mRNAseq_RSEM_normalized_log2	0.585637	4.87392	0.715132
BTLA|151888	uncv2.mRNAseq_RSEM_normalized_log2	TRAF3IP3|80342	uncv2.mRNAseq_RSEM_normalized_log2	0.57839	3.96399	0.61624
BTLA|151888	uncv2.mRNAseq_RSEM_normalized_log2	PTPRC|5788	uncv2.mRNAseq_RSEM_normalized_log2	0.554716	6.35313	0.758935
BTLA|151888	uncv2.mRNAseq_RSEM_normalized_log2	PRKCB|5579	uncv2.mRNAseq_RSEM_normalized_log2	0.547435	1.98876	0.162341
BTLA|151888	uncv2.mRNAseq_RSEM_normalized_log2	MAP4K1|11184	uncv2.mRNAseq_RSEM_normalized_log2	0.546134	3.51429	0.775099
BTLA|151888	uncv2.mRNAseq_RSEM_normalized_log2	TLR10|81793	uncv2.mRNAseq_RSEM_normalized_log2	0.539662	0.521467	0.858366
BTLA|151888	uncv2.mRNAseq_RSEM_normalized_log2	SH2D1A|4068	uncv2.mRNAseq_RSEM_normalized_log2	0.537872	1.82759	0.823391
BTLA|151888	uncv2.mRNAseq_RSEM_normalized_log2	RCSD1|92241	uncv2.mRNAseq_RSEM_normalized_log2	0.532052	5.39557	0.529694
BTLA|151888	uncv2.mRNAseq_RSEM_normalized_log2	CCR7|1236	uncv2.mRNAseq_RSEM_normalized_log2	0.528373	2.98251	0.77179
BTLA|151888	uncv2.mRNAseq_RSEM_normalized_log2	LY9|4063	uncv2.mRNAseq_RSEM_normalized_log2	0.52485	1.57127	0.829555
BTLA|151888	uncv2.mRNAseq_RSEM_normalized_log2	KLHL6|89857	uncv2.mRNAseq_RSEM_normalized_log2	0.522643	4.29889	0.698058
BTLA|151888	uncv2.mRNAseq_RSEM_normalized_log2	CD3E|916	uncv2.mRNAseq_RSEM_normalized_log2	0.522444	5.32611	0.660569
BTLA|151888	uncv2.mRNAseq_RSEM_normalized_log2	CXCR5|643	uncv2.mRNAseq_RSEM_normalized_log2	0.521812	0.555431	0.920312
BTLA|151888	uncv2.mRNAseq_RSEM_normalized_log2	NLRC3|197358	uncv2.mRNAseq_RSEM_normalized_log2	0.516314	4.63711	0.476384
BTLA|151888	uncv2.mRNAseq_RSEM_normalized_log2	CD96|10225	uncv2.mRNAseq_RSEM_normalized_log2	0.513541	3.69837	0.715627
BTLA|151888	uncv2.mRNAseq_RSEM_normalized_log2	CD28|940	uncv2.mRNAseq_RSEM_normalized_log2	0.513408	2.76738	0.664051
BTLA|151888	uncv2.mRNAseq_RSEM_normalized_log2	P2RY10|27334	uncv2.mRNAseq_RSEM_normalized_log2	0.511924	1.46181	0.8036
BTLA|151888	uncv2.mRNAseq_RSEM_normalized_log2	CD79B|974	uncv2.mRNAseq_RSEM_normalized_log2	0.511228	3.0719	0.729242
BTLA|151888	uncv2.mRNAseq_RSEM_normalized_log2	TRAT1|50852	uncv2.mRNAseq_RSEM_normalized_log2	0.510898	0.556519	0.78725
BTLA|151888	uncv2.mRNAseq_RSEM_normalized_log2	FYB|2533	uncv2.mRNAseq_RSEM_normalized_log2	0.509663	5.16802	0.681865
BTLA|151888	uncv2.mRNAseq_RSEM_normalized_log2	GIMAP5|55340	uncv2.mRNAseq_RSEM_normalized_log2	0.509069	5.64434	0.536587
BTLA|151888	uncv2.mRNAseq_RSEM_normalized_log2	KIAA0748|9840	uncv2.mRNAseq_RSEM_normalized_log2	0.50875	1.30776	0.734754
BTLA|151888	uncv2.mRNAseq_RSEM_normalized_log2	ARHGAP30|257106	uncv2.mRNAseq_RSEM_normalized_log2	0.506153	6.16051	0.587592
BTLA|151888	uncv2.mRNAseq_RSEM_normalized_log2	P2RY8|286530	uncv2.mRNAseq_RSEM_normalized_log2	0.488021	4.36929	0.546125
BTLA|151888	uncv2.mRNAseq_RSEM_normalized_log2	CR1|1378	uncv2.mRNAseq_RSEM_normalized_log2	0.443638	1.97649	0.937822
BTLA|151888	uncv2.mRNAseq_RSEM_normalized_log2	RASSF5|83593	uncv2.mRNAseq_RSEM_normalized_log2	0.399582	1.8746	0.0623918
BTLA|151888	uncv2.mRNAseq_RSEM_normalized_log2	GM2A|2760	uncv2.mRNAseq_RSEM_normalized_log2	0.19846	10.0065	0.164473
BTLA|151888	uncv2.mRNAseq_RSEM_normalized_log2	SIGLEC11|114132	uncv2.mRNAseq_RSEM_normalized_log2	0.185203	0.899688	0.439721
BTLA|151888	uncv2.mRNAseq_RSEM_normalized_log2	LILRA2|11027	uncv2.mRNAseq_RSEM_normalized_log2	0.167303	2.08614	0.459859
BTLA|151888	uncv2.mRNAseq_RSEM_normalized_log2	SERPINB9|5272	uncv2.mRNAseq_RSEM_normalized_log2	0.142177	8.07654	0.201838
BTLA|151888	uncv2.mRNAseq_RSEM_normalized_log2	GRRP1|79927	uncv2.mRNAseq_RSEM_normalized_log2	0.115168	1.06171	0.0759501
BTLA|151888	uncv2.mRNAseq_RSEM_normalized_log2	PDE1C|5137	uncv2.mRNAseq_RSEM_normalized_log2	0.0723394	1.92466	0.245058
BTLA|151888	uncv2.mRNAseq_RSEM_normalized_log2	PIGU|128869	uncv2.mRNAseq_RSEM_normalized_log2	0.0640595	10.3618	-0.113477
BTLA|151888	uncv2.mRNAseq_RSEM_normalized_log2	BRIP1|83990	uncv2.mRNAseq_RSEM_normalized_log2	0.00309587	1.91643	0.00464714
BTLA|151888	uncv2.mRNAseq_RSEM_normalized_log2	TREX2|11219	uncv2.mRNAseq_RSEM_normalized_log2	0.0139814	1.66929	0.112595
BTLA|151888	uncv2.mRNAseq_RSEM_normalized_log2	SOX21|11166	uncv2.mRNAseq_RSEM_normalized_log2	NaN	NaN	NaN

[truncated: 8 more sheets: CD274_RNA_seq, CTLA4_RNA_seq, HAVCR2_RNA_seq, ICOS_RNA_seq, IDO1_RNA_Seq, LAG3_RNA_seq, TIGIT_RNA_seq, PDCD1_RNA_seq]
